# Supplementary material for: Sex-Specific Association Between the Neutrophil-to-HDL Cholesterol Ratio and Hyperuricemia in Obstructive Sleep Apnea
Source: J Clin Med. 2026 May 19;15(10):3916. doi: 10.3390/jcm15103916 (PMC13206859; doi:10.3390/jcm15103916)
Supplement: Supplementary file 1 [file jcm-15-03916-s001.zip]

Archive with 1 entries (1 files):
- jcm-4276284-supplementary.pdf
